# Supplementary material for: Phosphorylation-Assisted Luciferase Complementation Assay Designed to Monitor Kinase Activity and Kinase-Domain-Mediated Protein–Protein Binding
Source: Int J Mol Sci. 2023 Oct 3;24(19):14854. doi: 10.3390/ijms241914854 (PMC10573712; doi:10.3390/ijms241914854)
Supplement: Supplementary file 1 [file ijms-24-14854-s001.zip]

Archive with 1 entries (1 files):
- ijms-2638960-supplementary.pdf
